# Supplementary material for: Treatment advantage in HBV/HIV coinfection compared to HBV monoinfection in a South African cohort
Source: J Infect. 2020 Jul;81(1):121–30. doi: 10.1016/j.jinf.2020.04.037 (PMC7308798; doi:10.1016/j.jinf.2020.04.037)
Supplement: Supplementary file 1 [file mmc1.zip]

Archive with 4 entries (4 files):
- 191212 Suppl Table 2 Cohort Metadata.csv
- 191212 Suppl Table 2 Cohort Metadata.xlsx
- 191212 Suppl Table 1 STROBE Statement.pdf
- 191212 Suppl Figures 1 and 2.pdf
