# Supplementary material for: Treatment advantage in HBV/HIV coinfection compared to HBV monoinfection in a South African cohort
Source: J Infect. 2020 Jul;81(1):121–30. doi: 10.1016/j.jinf.2020.04.037 (PMC7308798; doi:10.1016/j.jinf.2020.04.037)
Supplement: Supplementary file 1 [file mmc1.zip › 191212 Suppl Table 2 Cohort Metadata.xlsx]

## Sheet: OxSAHep cohort
Participant ID	Age at recruitment (years)	Sex	HIV status	Body weight (kg)	Country of Birth	On HBV treatment	Current HBV Treatment	Duration of HBV therapy (months)	Current cART	Elastography Score (Kpa)	ALT	AST	Bilirubin	Platelet Count	APRI score	FIB-4 score	Serum creatinine	Estimated GFR	HBeAg	HBV DNA Viral Load	HIV RNA Viral Load	Liver Cancer	Liver disease (cancer / cirrhosis / ascites)
0001	51	Male	Neg	50	South Africa	No information	No information	No information	Not applicable	No information	55	60	6	No information	No information	No information	62	152.6	Neg	170000000	Not applicable	No	No
0002	45	Male	Pos	69	South Africa	No	Not on HBV treatment	No information	No	3.4	26	23	10	230	0.25	0.882523	77	121.9	Neg	58	No information	No	No
0003	59	Female	Neg	95	South Africa	No	Not on HBV treatment	No information	Not applicable	5.5	15	36	5	164	0.54878	3.34399	107	58.5	Neg	631	Not applicable	No	No
0004	37	Male	Pos	79	South Africa	Yes	Tenofovir + emtricitabine	8	Yes	No information	30	29	5	268	0.270522	0.730978	87	110.1	No information	0	No information	No	No
0005	64	Female	Neg	97	South Africa	No information	No information	No information	Not applicable	No information	25	25	4	275	0.227273	1.16364	52	132.4	Neg	749	Not applicable	No	No
0006	39	Female	Pos	93	Zimbabwe	Yes	Tenofovir + emtricitabine	66	Yes	4.8	17	19	4	220	0.215909	0.816904	76	94.5	Neg	0	0	No	No
0007	48	Female	Pos	80	South Africa	Yes	Tenofovir + lamivudine	156	Yes	10.7	14	No information	5	559	No information	No information	76	90.6	Neg	0	1550	No	No
0008	55	Male	Pos	83	Not known	Yes	Tenofovir + emtricitabine	77	Yes	10.2	18	23	3	235	0.244681	1.26878	74	122.5	Neg	0	0	No	No
0009	26	Female	Neg	43	South Africa	No	Not on HBV treatment	No information	Not applicable	9.1	24	26	11	213	0.305164	0.647831	54	152.2	Neg	0	Not applicable	No	No
0010	30	Female	Pos	72	South Africa	Yes	Tenofovir + emtricitabine	54	Yes	4.2	17	42	7	286	0.367133	1.06851	65	119.4	Neg	42	No information	No	No
0011	36	Female	Neg	78	South Africa	No information	No information	No information	Not applicable	No information	29	22	3	226	0.243363	0.650755	67	111.1	Neg	0	Not applicable	No	No
0199	41	Female	Pos	48	South Africa	Yes	Tenofovir + lamivudine	66	Yes	6.8	15	20	15	170	0.294118	1.24543	75	95	Pos	0	0	No	No
0200	56	Male	Neg	74	South Africa	No	Not on HBV treatment	0	Not applicable	No information	40	49	47	92	1.33152	4.71592	60	155.5	Pos	1240000	Not applicable	No	Yes
0201	35	Female	Neg	65	South Africa	No	Not on HBV treatment	No information	Not applicable	3.6	24	24	7	304	0.197368	0.564027	64	117.8	No information	2674	Not applicable	No	No
0202	61	Female	Neg	83	South Africa	No	Not on HBV treatment	No information	Not applicable	No information	34	27	4	204	0.330882	1.3846	72	91.9	Neg	316	Not applicable	No	No
0204	38	Female	Neg	60	South Africa	Yes	Tenofovir only	18	Not applicable	No information	22	32	5	188	0.425532	1.379	72	101.1	Neg	20	Not applicable	No	No
0205	55	Male	Pos	69	Democratic Republic of Congo	Yes	Tenofovir + lamivudine	68	Yes	17.3	29	29	14	201	0.360697	1.47355	101	85.6	Neg	307	2076	No Infomation	Yes
0206	44	Female	Neg	67	South Africa	Yes	Tenofovir only	90	Not applicable	No information	11	No information	4	290	No information	No information	57	128.5	No information	0	Not applicable	No	No
0207	53	Female	Neg	91	South Africa	No	Not on HBV treatment	No information	Not applicable	No information	11	14	6	243	0.144033	0.920664	54	131.7	Neg	0	Not applicable	No	No
0209	48	Male	Pos	102	South Africa	Yes	Tenofovir + lamivudine	59	Yes	6.9	116	114	13	180	1.58333	2.82257	147	57	Pos	106624698	55	No	No
0210	53	Female	Pos	60	South Africa	Yes	Tenofovir + emtricitabine	35	Yes	6.6	23	21	3	313	0.167732	0.741459	62	112.3	Neg	0	0	No	No
0211	47	Female	Pos	93	South Africa	Yes	Lamivudine only	35	Yes	5.2	16	27	4	677	0.0997046	0.468612	136	46.5	Pos	101403	0	No	No
0212	52	Male	Neg	No information	South Africa	No	Not on HBV treatment	No information	Not applicable	No information	51	43	8	178	0.603933	1.759	87	102.8	Neg	173785	Not applicable	No	No
0213	50	Male	Pos	55	South Africa	Yes	Tenofovir + lamivudine	69	Yes	8.2	25	31	8	166	0.466867	1.86747	97	91.4	No information	0	0	No	Yes
0214	30	Male	Neg	59	South Africa	Yes	Tenofovir only	14	Not applicable	No information	45	45	31	40	2.8125	5.03115	49	222.9	Neg	29	Not applicable	No	Yes
0216	56	Female	Neg	94	South Africa	No	Not on HBV treatment	No information	Not applicable	6	20	14	9	357	0.0980392	0.491058	65	105.2	Neg	90	Not applicable	No	Yes
0217	31	Male	Neg	60	South Africa	Yes	Tenofovir only	16	Not applicable	7.8	20	54	9	308	0.438312	1.21532	88	112.7	Pos	204	Not applicable	No	No
0218	28	Male	Neg	No information	South Africa	No	Not on HBV treatment	No information	Not applicable	No information	68	192	102	143	3.35664	4.55899	48	231.5	Pos	388241	Not applicable	Yes	Yes
0219	46	Male	Neg	55	South Africa	Yes	Tenofovir + lamivudine	No information	Not applicable	No information	22	29	6	60	1.20833	4.74016	60	161.8	No information	63	Not applicable	No	No
0220	24	Female	Neg	59	South Africa	No	Not on HBV treatment	No information	Not applicable	No information	26	18	5	310	0.145161	0.273297	38	232.1	Neg	887	Not applicable	No	No
0221	33	Male	Neg	68	Ethiopia	Yes	Tenofovir only	52	Not applicable	No information	30	31	43	23	3.36957	8.12058	69	147.3	Neg	20	Not applicable	No	Yes
0222	55	Female	Neg	88	South Africa	Yes	Tenofovir only	67	Not applicable	No information	20	22	4	265	0.207547	1.021	80	83.1	No information	0	Not applicable	No	No
0223	34	Male	Pos	80	South Africa	Yes	Tenofovir + lamivudine	45	Yes	10.1	16	39	17	178	0.547753	1.86236	77	129	Neg	5444	0	No	No
0224	42	Female	Pos	63	South Africa	Yes	Tenofovir + lamivudine	89	Yes	6.2	67	50	6	226	0.553097	1.1352	73	97.5	Neg	0	0	No	No
0225	47	Male	Neg	77	South Africa	Yes	Tenofovir only	13	Not applicable	No information	32	32	12	171	0.467836	1.55481	84	109.3	Neg	234	Not applicable	No	No
0226	53	Female	Neg	56	South Africa	No	Not on HBV treatment	No information	Not applicable	11.5	74	87	3	156	1.39423	3.43601	76	88.8	Pos	170000000	Not applicable	No	No
0228	45	Male	Pos	79	Zimbabwe	Yes	Tenofovir + lamivudine	76	Yes	5.4	36	43	4	260	0.413462	1.24038	71	133.8	Neg	0	0	No	No
0229	39	Male	Pos	62	South Africa	Yes	Tenofovir + emtricitabine	19	Yes	5.9	41	26	3	341	0.190616	0.464399	85	111.9	Neg	No information	0	No	No
0231	44	Male	Neg	80	South Africa	Yes	Tenofovir only	44	Not applicable	No information	55	55	14	59	2.33051	5.53072	79	118.9	Neg	0	Not applicable	No	No
0232	27	Female	Neg	130	South Africa	Yes	Tenofovir only	80	Not applicable	No information	16	15	3	399	0.093985	0.253759	68	115.8	Pos	271	Not applicable	No	No
0233	35	Male	Neg	85	South Africa	No	Not on HBV treatment	No information	Not applicable	No information	12	37	6	322	0.287267	1.16098	80	122.7	Pos	22	Not applicable	No	No
0234	44	Male	Neg	60	South Africa	Yes	Tenofovir only	17	Not applicable	No information	14	23	25	237	0.242616	1.14122	342	21.9	Neg	807	Not applicable	Yes	Yes
0235	50	Female	Pos	73	South Africa	Yes	Tenofovir only	28	Yes	26	23	42	4	104	1.00962	4.21039	69	100.5	Pos	34	38	No	No
0237	29	Male	Neg	68	Somalia	No	Not on HBV treatment	No information	Not applicable	No information	24	28	18	196	0.357143	0.845657	85	118.9	Neg	129	Not applicable	No	No
0238	56	Male	Neg	No information	South Africa	Yes	Tenofovir only	34	Not applicable	No information	50	81	18	100	2.025	6.41487	48	201.1	Neg	0	Not applicable	No	Yes
0239	55	Male	Neg	81	South Africa	No	Not on HBV treatment	No information	Not applicable	No information	50	43	8	237	0.453586	1.41123	66	139.8	Neg	2910	Not applicable	No	No
0240	60	Female	Pos	95	South Africa	Yes	Tenofovir + lamivudine	123	Yes	7.6	16	18	5	249	0.180723	1.08434	63	107.5	Neg	0	0	No	No
0248	56	Male	Pos	65	South Africa	Yes	Tenofovir only	29	Yes	25.4	39	54	16	131	1.03053	3.69639	89	98.6	Pos	696	47	No	No
0249	62	Male	Neg	75	South Africa	No	Not on HBV treatment	No information	Not applicable	No information	24	No information	14	70	No information	No information	75	117.7	Neg	No information	Not applicable	No	Yes
0250	35	Male	Neg	75	South Africa	Yes	Tenofovir only	25	Not applicable	No information	26	50	36	375	0.333333	0.915209	62	164.7	Neg	0	Not applicable	No	No
0251	63	Male	Neg	65	South Africa	No	Not on HBV treatment	No information	Not applicable	No information	29	81	9	205	0.987805	4.62246	127	63.9	Neg	1933558	Not applicable	No	Yes
0252	34	Male	Neg	84	South Africa	No	Not on HBV treatment	No information	Not applicable	No information	19	24	4	269	0.223048	0.695923	72	139.4	Neg	0	Not applicable	No Infomation	No Infomation
0253	60	Male	Neg	54	South Africa	No	Not on HBV treatment	42	Not applicable	No information	10	27	8	392	0.172194	1.30686	100	85	Neg	81	Not applicable	No	No
0254	37	Male	Neg	86	South Africa	Yes	Tenofovir only	69	Not applicable	No information	No information	No information	No information	No information	No information	No information		#DIV/0!	Neg	0	Not applicable	No	No Infomation
0255	29	Male	Neg	75	South Africa	Yes	Tenofovir only	26	Not applicable	13.1	46	59	23	24	6.14583	10.5114	73	141.7	Neg	0	Not applicable	No	No
0256	36	Female	Neg	60	South Africa	Yes	Tenofovir only	93	Not applicable	No information	13	15	No information	No information	No information	No information	57	133.9	Neg	486	Not applicable	No	No
0257	58	Male	Neg	100	South Africa	Yes	Tenofovir only	41	Not applicable	No information	20	25	7	145	0.431034	2.23607	84	104.7	Neg	No information	Not applicable	No	No
0258	41	Male	Pos	62	South Africa	Yes	Tenofovir + lamivudine	93	Yes	5.1	153	92	9	384	0.598958	0.794136	126	70.4	Pos	5881940	93652	No	No
0259	26	Female	Pos	61	South Africa	Yes	Tenofovir + lamivudine	72	Yes	6.3	29	28	4	367	0.190736	0.368355	30	300	Pos	7530	14777	No	No
0260	43	Male	Pos	54	South Africa	Yes	Tenofovir + lamivudine	130	Yes	3.3	39	45	6	146	0.770548	2.12225	54	185.2	Pos	3502	0	No	No
0261	53	Male	Pos	53	Namibia	Yes	Tenofovir + emtricitabine	27	Yes	5.8	21	31	5	257	0.301556	1.39507	65	143.3	Neg	0	0	No	No
0262	64	Male	Pos	73	South Africa	Yes	Tenofovir + emtricitabine	64	Yes	4.7	26	21	5	269	0.195167	0.979852	65	138	Neg	0	0	No	No
0263	52	Male	Pos	90	Democratic Republic of Congo	Yes	Tenofovir + emtricitabine	84	Yes	3.8	38	37	4	185	0.5	1.6871	112	76.8	Neg	0	129	No	No
0264	65	Male	Neg	65	South Africa	Yes	Tenofovir only	29	Not applicable	No information	43	No information	45	50	No information	No information	95	88.8	Neg	No information	Not applicable	No	Yes
0266	37	Male	Pos	77	South Africa	Yes	Tenofovir + lamivudine	58	Yes	8.5	27	37	9	124	0.745968	2.12471	130	69.3	Neg	20	0	No	Yes
0268	27	Female	Pos	63	Uganda	Yes	Tenofovir + emtricitabine	No information	Yes	5.8	13	17	4	269	0.157993	0.473248	45	186.4	Neg	20	2786	No	No
0269	30	Female	Pos	40	South Africa	Yes	Tenofovir + emtricitabine	15	Yes	5.3	45	No information	5	356	No information	No information	42	197.6	Pos	66	0	No	No
0270	34	Male	Pos	50	South Africa	Yes	Tenofovir + lamivudine	2	Yes	4.5	21	33	5	479	0.172234	0.511149	61	168.8	Pos	110000	46365	No	No
0271	40	Male	Pos	69	South Africa	Yes	Tenofovir + lamivudine	87	Yes	4.5	17	21	30	234	0.224359	0.870641	70	139.3	Neg	0	0	No	No
0273	40	Female	Pos	73	South Africa	Yes	Tenofovir + emtricitabine	31	Yes	5.4	18	22	6	307	0.179153	0.675629	88	79.4	Neg	0	0	No	No
0274	31	Female	Pos	207	South Africa	Yes	Tenofovir + emtricitabine	28	Yes	No information	16	15	5	286	0.131119	0.406469	53	150.1	Pos	0	0	No	No
0275	44	Female	Neg	75	South Africa	No	Not on HBV treatment	No information	Not applicable	4.8	7	20	7	318	0.157233	1.04594		#DIV/0!	Neg	1006	Not applicable	No	No
0277	47	Female	Pos	71	South Africa	Yes	Tenofovir + emtricitabine	103	Yes	3.5	18	17	4	284	0.149648	0.66312	58	124.3	Neg	0	0	No	No
0279	45	Male	Neg	96	South Africa	Yes	Entecavir only	141	Not applicable	No information	No information	No information	No information	No information	No information	No information		#DIV/0!	Neg	No information	Not applicable	No	No
0280	54	Female	Neg	72	South Africa	Yes	Entecavir only	141	Not applicable	No information	14	16	4	274	0.145985	0.842751	70	97.3	Neg	0	Not applicable	No	No
0281	51	Male	Neg	No information	South Africa	No	Not on HBV treatment	No information	Not applicable	No information	71	557	77	498	2.79618	6.76966	56	171.6	Neg	0	Not applicable	Yes	Yes
0282	34	Male	Neg	55	Democratic Republic of Congo	No information	No information	No information	Not applicable	No information	51	76	6	57	3.33333	6.34794	57	182.5	Neg	1331	Not applicable	No Infomation	No
0283	51	Male	Neg	61	South Africa	No	Not on HBV treatment	No information	Not applicable	No information	13	22	5	243	0.226337	1.2806	84	107.5	Neg	216	Not applicable	No	No
0284	44	Male	Neg	103	South Africa	Yes	Tenofovir + entecavir	130	Not applicable	No information	37	No information	No information	No information	No information	No information	79	118.9	Neg	0	Not applicable	No	No
0285	39	Female	Pos	52	South Africa	Yes	Tenofovir + emtricitabine	148	Yes	14	22	43	60	105	1.02381	3.40512	56	134.4	Neg	0	No information	No	Yes
0286	54	Female	Neg	73	South Africa	Yes	Tenofovir only	16	Not applicable	No information	18	No information	7	258	No information	No information	53	134.1	Neg	0	Not applicable	No	No
0287	43	Female	Neg	111	South Africa	No	Not on HBV treatment	No information	Not applicable	No information	19	No information	5	319	No information	No information	57	129.1	Neg	20	Not applicable	No	No
0288	43	Male	Neg	70	China	Yes	Tenofovir only	56	Not applicable	No information	175	No information	No information	No information	No information	No information		#DIV/0!	Pos	227	Not applicable	No	No
0289	69	Male	Neg	78	South Africa	Yes	Tenofovir only	25	Not applicable	9.1	23	46	16	265	0.433962	2.49745	73	118.8	Neg	150713658	Not applicable	No	Yes
0290	36	Female	Neg	60	South Africa	Yes	Tenofovir only	12	Not applicable	No information	15	No information	10	227	No information	No information	70	105.6	Neg	14419	Not applicable	No	No
0292	47	Male	Neg	46	South Africa	No	Not on HBV treatment	No information	Not applicable	No information	16	25	11	203	0.307882	1.44704	66	144.3	Neg	86	Not applicable	No	No
0293	26	Female	Neg	55	South Africa	Yes	Tenofovir only	20	Not applicable	No information	18	22	8	279	0.197133	0.483232	76	102.6	Neg	25	Not applicable	No	No
0294	51	Male	Neg	90	South Africa	No	Not on HBV treatment	12	Not applicable	No information	24	No information	12	No information	No information	No information	85	106	Neg	14800	Not applicable	No	No
0295	36	Male	Neg	84	South Africa	No	Not on HBV treatment	No information	Not applicable	No information	46	No information	17	270	No information	No information	79	123.8	Neg	14456	Not applicable	No	No
0296	26	Male	Neg	62	Uganda	Yes	Tenofovir only	29	Not applicable	No information	17	23	11	321	0.179128	0.451826	75	140.4	Neg	0	Not applicable	No	No
0297	49	Female	Neg	68	South Africa	Yes	Lamivudine only	No information	Not applicable	No information	18	No information	6	179	No information	No information	78	87.6	Neg	No information	Not applicable	No	Yes
0298	32	Male	Neg	74	South Africa	No	Not on HBV treatment	No information	Not applicable	No information	31	29	17	136	0.533088	1.22554	104	92.3	Neg	20	Not applicable	No	No Infomation
0300	57	Female	Neg	75	South Africa	No	Not on HBV treatment	No information	Not applicable	6.8	22	21	6	350	0.15	0.729146	67	101.2	Neg	373	Not applicable	No	No
0301	54	Female	Neg	58	South Africa	Yes	Tenofovir only	49	Not applicable	5.3	13	26	7	286	0.227273	1.36154	62	111.9	Neg	0	Not applicable	No	No
0302	49	Female	Neg	90	South Africa	Yes	Tenofovir only	90	Not applicable	No information	17	23	4	355	0.161972	0.769965	58	123.3	Neg	0	Not applicable	No	No
0303	55	Female	Neg	117	South Africa	No	Not on HBV treatment	No information	Not applicable	No information	16	17	6	331	0.128399	0.706193	66	103.7	Neg	50	Not applicable	No	No
0304	55	Female	Neg	81	South Africa	No	Not on HBV treatment	No information	Not applicable	8.3	17	17	5	294	0.144558	0.771329	75	89.5	Neg	45	Not applicable	No	No
0307	37	Male	Neg	90	South Africa	No	Not on HBV treatment	No information	Not applicable	No information	26	No information	36	160	No information	No information	76	128.7	Neg	7217	Not applicable	No	No
0309	49	Female	Neg	82	South Africa	No	Not on HBV treatment	No information	Not applicable	No information	27	No information	9	286	No information	No information	70	99.2	Neg	No information	Not applicable	No	No
0310	30	Male	Neg	70	Democratic Republic of Congo	No	Not on HBV treatment	0	Not applicable	No information	89	58	58	169	0.857988	1.09136	89	112	Pos	130246507	Not applicable	No	No
0311	53	Male	Neg	80	South Africa	No	Not on HBV treatment	No information	Not applicable	No information	28	No information	14	203	No information	No information	86	103.8	No information	20	Not applicable	No	No
0312	38	Female	Pos	54	South Africa	Yes	Tenofovir + emtricitabine	37	Yes	No information	25	48	9	119	1.0084	3.06555	39	205.2	Neg	0	94558	No	Yes
0313	44	Male	Neg	85	Democratic Republic of Congo	Yes	Tenofovir only	52	Not applicable	22.5	31	39	20	53	1.83962	5.81515	95	96.1	Neg	0	Not applicable	No	Yes
0314	49	Male	Neg	90	South Africa	No	Not on HBV treatment	No information	Not applicable	No information	21	19	9	No information	No information	No information	70	133.7	Neg	243	Not applicable	No	No
0315	57	Male	Pos	50	South Africa	Yes	Tenofovir + emtricitabine	9	Yes	No information	24	31	5	92	0.842391	3.92051	84	105.1	Pos	48	47	No	No
0316	43	Male	Neg	68	South Africa	Yes	Tenofovir only	42	Not applicable	No information	43	44	38	45	2.44444	6.41172	72	132.9	Pos	0	Not applicable	No	No
0317	58	Male	Neg	56	South Africa	Yes	Entecavir only	169	Not applicable	No information	36	52	12	69	1.88406	7.28502	69	131.4	Neg	0	Not applicable	No	Yes
0319	41	Male	Neg	50	China	Yes	Tenofovir only	34	Not applicable	No information	23	No information	11	No information	No information	No information	83	113.9	Neg	265	Not applicable	No	No
0340	30	Female	Neg	70	Cameroon	No	Not on HBV treatment	No information	Not applicable	No information	18	No information	4	191	No information	No information	61	128.5	No information	413	Not applicable	No	No
0341	47	Male	Neg	102	South Africa	No	Not on HBV treatment	No information	Not applicable	No information	41	32	No information	215	0.372093	1.09249	99	90.4	Neg	303	Not applicable	No	No
0342	37	Female	Neg	112	South Africa	No	Not on HBV treatment	No information	Not applicable	No information	20	23	10	255	0.22549	0.746233	71	103.3	Neg	No information	Not applicable	No	No
0343	40	Female	Pos	72	South Africa	Yes	Tenofovir + lamivudine	18	Yes	3.6	80	71	25	96	1.84896	3.30752	65	112.6	Pos	20	0	No	No
0350	38	Male	Neg	59	Democratic Republic of Congo	No	Not on HBV treatment	No information	Not applicable	No information	111	154	479	668	0.576347	0.831508	48	217.6	Neg	59	Not applicable	No	No
0366	37	Female	Pos	76	South Africa	Yes	Tenofovir + emtricitabine	62	Yes	6.1	23	22	5	240	0.229167	0.707211	64	116.5	Neg	0	0	No	No
0368	38	Female	Pos	91	South Africa	Yes	Tenofovir + emtricitabine	62	Yes	4.3	12	15	3	330	0.113636	0.498621	52	147.2	Neg	884	24190	No	No
